# Supplementary material for: A social network analysis of tourism cooperation in the Yangtze River Delta: A supply and demand perspective
Source: PLoS One. 2022 Feb 4;17(2):e0263411. doi: 10.1371/journal.pone.0263411 (PMC8815986; doi:10.1371/journal.pone.0263411)
Supplement: S1 Data — (XLSX) [file pone.0263411.s001.xlsx]

## Sheet: Sheet1
	Shanghai	Nanjing	Wuxi	Changzhou	Suzhou	Nantong	Yangzhou	Zhenjiang	Yancheng	Taizhou(Jiangsu)	Hangzhou	Ningbo	Wenzhou	Huzhou	Jiaxing	Shaoxing	Jinhua	Zhoushan	Taizhou(Zhejiang)	Hefei	Wuhu	Ma'anshan	Tongling	Anqing	Chuzhou	Chizhou	Xuancheng
Shanghai	0	52	28	25	90	33	29	13	25	23	125	29	17	38	99	14	17	17	21	43	35	18	23	20	13	24	28
Nanjing	132	0	35	18	28	18	21	17	20	28	28	29	8	17	19	11	10	17	15	17	27	23	17	24	15	17	7
Wuxi	44	96	0	30	29	16	26	17	10	20	20	12	10	8	13	10	10	6	4	6	6	8	9	4	5	5	8
Changzhou	32	21	16	0	13	17	11	13	11	17	10	11	7	9	13	9	8	9	8	3	5	5	9	10	2	4	9
Suzhou	114	39	110	29	0	16	20	20	13	15	42	16	9	15	46	9	15	13	7	17	18	7	3	5	7	7	8
Nantong	39	23	20	15	26	0	17	18	13	19	10	13	6	9	14	7	7	10	8	9	7	10	4	7	3	9	9
Yangzhou	13	26	19	21	16	11	0	15	13	13	11	11	9	9	12	9	7	10	9	3	6	5	3	3	9	6	4
Zhenjiang	15	17	17	18	16	17	16	0	13	13	8	12	7	8	11	7	10	11	2	5	6	8	5	4	9	7	4
Yancheng	24	18	16	15	12	17	16	19	0	21	8	8	7	8	9	7	7	6	6	6	7	7	6	4	6	5	8
Taizhou(Jiangsu)	21	20	17	12	13	20	15	10	11	0	10	10	10	10	10	10	8	8	9	6	9	8	7	8	5	2	8
Hangzhou	64	38	24	12	74	19	17	20	13	10	0	20	13	31	145	24	16	15	9	10	13	11	6	10	8	10	14
Ningbo	35	27	20	17	23	13	16	15	9	7	19	0	13	11	12	22	9	21	9	9	10	6	3	3	2	6	3
Wenzhou	29	16	11	22	19	15	14	15	12	10	9	8	0	8	8	10	7	14	10	7	3	9	9	2	5	7	4
Huzhou	33	15	17	13	26	9	11	18	10	8	24	24	9	0	36	12	10	10	6	12	9	2	2	3	6	7	16
Jiaxing	74	22	33	19	94	14	17	12	11	6	96	8	6	22	0	13	16	13	7	6	10	6	3	3	8	10	8
Shaoxing	24	20	16	13	15	13	13	11	9	3	15	22	10	11	18	0	8	14	3	3	2	9	9	5	3	4	6
Jinhua	24	12	15	24	18	15	10	11	8	1	18	14	9	13	14	8	0	7	5	7	8	3	7	7	2	10	10
Zhoushan	24	19	16	19	19	15	10	11	10	7	11	31	13	9	10	13	10	0	12	4	2	5	3	6	7	7	6
Taizhou(Zhejiang)	14	23	13	12	16	13	15	20	6	5	5	15	12	9	9	9	9	13	0	4	7	8	3	9	7	9	6
Hefei	33	21	19	23	21	15	14	13	0	4	15	10	10	15	15	8	14	10	2	0	17	3	9	9	4	16	10
Wuhu	20	23	12	18	22	9	17	19	8	14	15	9	7	12	12	8	13	7	5	10	0	9	2	8	5	4	5
Ma'anshan	28	26	16	18	14	19	18	19	10	8	3	8	8	8	12	7	11	8	5	7	5	0	3	3	10	9	10
Tongling	16	11	17	19	18	16	12	12	6	8	4	7	7	9	8	6	16	7	7	2	3	3	0	9	2	9	5
Anqing	23	13	14	22	12	16	14	14	12	8	9	8	8	8	7	8	8	8	8	11	9	3	7	0	6	9	5
Chuzhou	19	16	15	12	11	18	17	14	6	6	7	9	9	8	7	10	7	9	5	4	6	7	4	8	0	4	3
Chizhou	20	13	17	26	15	17	12	18	7	1	8	11	19	9	7	9	8	7	9	14	6	11	5	12	9	0	5
Xuancheng	26	19	11	19	21	9	11	14	9	9	19	11	10	10	11	9	18	9	8	12	15	6	5	10	5	6	0
