# Supplementary material for: A social network analysis of tourism cooperation in the Yangtze River Delta: A supply and demand perspective
Source: PLoS One. 2022 Feb 4;17(2):e0263411. doi: 10.1371/journal.pone.0263411 (PMC8815986; doi:10.1371/journal.pone.0263411)
Supplement: S2 Data — (XLSX) [file pone.0263411.s002.xlsx]

## Sheet: Sheet1
	Shanghai	Nanjing	Wuxi	Changzhou	Suzhou	Nantong	Yangzhou	Zhenjiang	Yancheng	Taizhou(Jiangsu)	Hangzhou	Ningbo	Wenzhou	Huzhou	Jiaxing	Shaoxing	Jinhua	Zhoushan	Taizhou(Zhejiang)	Hefei	Wuhu	Ma'anshan	Tongling	Anqing	Chuzhou	Chizhou	Xuancheng
Shanghai	0	540	379	380	290	280	360	230	190	242	567	340	448	298	321	211	245	198	239	430	311	212	210	187	260	216	177
Nanjing	471	0	316	202	355	219	283	197	187	210	543	289	332	266	239	218	320	332	312	310	231	289	290	277	340	299	248
Wuxi	231	472	0	231	230	243	222	210	197	231	145	231	167	179	130	84	198	112	119	231	146	79	89	128	177	123	124
Changzhou	321	230	228	0	231	123	145	198	188	111	221	198	123	148	198	121	170	178	186	2117	132	63	198	271	190	88	66
Suzhou	342	350	337	324	0	312	123	122	123	198	146	152	137	90	89	128	177	176	149	198	137	120	124	137	135	122	69
Nantong	370	278	225	122	221	0	213	113	135	189	178	120	198	60	198	271	190	98	98	213	148	111	100	82	143	69	117
Yangzhou	286	312	289	123	211	255	0	211	76	178	121	210	98	68	124	137	135	121	84	99	176	89	60	68	112	74	77
Zhenjiang	332	179	322	238	241	178	155	0	212	99	190	118	148	71	100	82	143	111	124	109	67	100	79	66	128	135	110
Yancheng	318	181	211	214	144	223	99	198	0	76	168	99	132	91	60	68	112	87	63	134	52	60	89	128	56	58	88
Taizhou(Jiangsu)	289	203	234	266	245	167	89	213	134	0	181	78	112	98	134	115	122	66	124	95	60	78	65	77	39	47	71
Hangzhou	588	444	330	214	145	348	245	99	176	143	0	237	145	187	191	190	189	175	225	110	134	119	173	132	154	97	146
Ningbo	327	219	321	198	245	280	149	70	145	117	72	0	167	167	123	210	178	188	89	113	77	81	123	152	39	87	71
Wenzhou	386	201	222	320	333	224	221	79	187	173	68	95	0	111	171	198	99	137	79	66	177	46	117	132	129	87	69
Huzhou	311	180	227	223	224	215	135	85	150	119	56	80	132	0	132	129	87	154	89	128	123	124	69	79	90	76	97
Jiaxing	277	210	310	198	191	123	173	136	154	78	166	146	79	91	0	90	76	97	65	77	88	66	74	112	116	145	79
Shaoxing	334	247	244	124	125	210	112	133	88	64	180	132	63	73	112	0	145	79	91	132	129	87	154	117	114	87	86
Jinhua	297	180	250	251	245	178	124	84	79	71	160	137	120	86	117	114	0	86	123	138	90	76	97	60	68	112	78
Zhoushan	276	114	166	126	77	111	90	91	81	90	110	148	111	76	189	89	110	0	210	112	117	69	117	78	91	145	55
Taizhou(Zhejiang)	333	118	200	77	124	66	75	68	83	35	131	176	89	128	177	92	131	77	0	117	114	74	77	58	88	91	64
Hefei	400	310	371	332	390	334	231	200	199	189	122	210	198	271	190	86	122	68	123	0	118	175	110	47	71	87	73
Wuhu	266	207	231	245	223	145	124	145	132	129	87	154	124	137	135	188	87	78	95	73	0	90	114	90	74	84	57
Ma'anshan	230	123	123	213	113	77	81	190	156	90	76	97	100	82	143	156	92	117	167	68	89	0	74	32	88	44	60
Tongling	210	98	156	214	110	177	88	117	112	97	145	79	60	68	112	78	73	120	193	32	84	79	0	57	96	83	32
Anqing	310	148	213	100	128	123	124	78	117	114	169	86	78	91	145	55	68	81	181	78	91	81	91	0	84	43	41
Chuzhou	379	230	123	78	77	88	66	74	77	35	80	56	58	88	91	64	32	91	69	68	68	83	64	98	0	77	39
Chizhou	253	213	156	90	125	122	69	41	110	67	76	39	47	71	87	73	78	68	98	98	71	54	37	78	54	0	68
Xuancheng	198	147	99	139	200	55	83	49	57	81	58	41	90	74	84	57	68	78	41	64	87	110	56	49	59	110	0
